# Supplementary material for: Clinopodium gracile Alleviates Metabolic Dysfunction-Associated Steatotic Liver Disease by Upregulating Peroxisome Proliferator-Activated Receptor α and Inhibiting Mitochondrial Oxidative Damage
Source: Antioxidants (Basel). 2024 Sep 20;13(9):1136. doi: 10.3390/antiox13091136 (PMC11428588; doi:10.3390/antiox13091136)
Supplement: Supplementary file 1 [file antioxidants-13-01136-s001.zip]

Archive with 1 entries (1 files):
- antioxidants-3176544-supplementary.pdf
